# Supplementary material for: Temperature-Driven Twin Structure Formation and Electronic Structure of Epitaxially Grown Mg3Sb2 Films on Mismatched Substrates
Source: Nanomaterials (Basel). 2022 Dec 12;12(24):4429. doi: 10.3390/nano12244429 (PMC9783249; doi:10.3390/nano12244429)
Supplement: Supplementary file 1 [file nanomaterials-12-04429-s001.zip]

Archive with 1 entries (1 files):
- nanomaterials-2091552-supplementary.pdf
